# Supplementary material for: 4-Chloro­anilinium 3-carb­oxy­prop-2-enoate
Source: Acta Crystallogr Sect E Struct Rep Online. 2012 Mar 3;68(Pt 4):o959–60. doi: 10.1107/S1600536812008458 (PMC3343938; doi:10.1107/S1600536812008458)
Supplement: Supplementary file 1 [file e-68-0o959-sup1.cif]

##############################################################################
#                                                                            #
# This CIF contains the data in a paper accepted for publication in          #
# Acta Crystallographica Section E. It conforms to the requirements of       #
# Notes for Authors for Acta Crystallographica Section E, and has been       #
# peer reviewed under the auspices of the IUCr Commission on Journals.       #
#                                                                            #
# Full details of the Crystallographic Information File format               #
# are given in the paper "The Crystallographic Information File (CIF):       #
# a New Standard Archive File for Crystallography" by S. R. Hall, F. H.      #
# Allen and I. D. Brown [Acta Cryst. (1991), A47, 655-685].                  #
#                                                                            #
# The current version of the core CIF dictionary is obtainable from          #
# ftp://ftp.iucr.org/pub/cif_core.dic.                                       #
#                                                                            #
# Software is freely available for graphical display of the structure(s)     #
# in this CIF. For information consult the CIF software page                 #
# http://www.iucr.org/resources/cif/software.                                #
#                                                                            #
# This file may be used for bona fide research purposes within the           #
# scientific community so long as proper attribution is given to the journal # 
# article from which it was obtained.                                        #
#                                                                            #
##############################################################################
data_global
_audit_creation_method     'SHELXTL/PC'
_journal_data_validation_number     ?
_journal_date_recd_electronic     2012-02-24
_journal_date_accepted     2012-02-25
_journal_name_full     'Acta Crystallographica, Section E'
_journal_year     2012
_journal_volume     68
_journal_issue      4
_journal_page_first     o959
_journal_page_last     o960
_journal_paper_category     QO
_journal_paper_doi     10.1107/S1600536812008458
_journal_coeditor_code     SJ5203
_publ_contact_author_name     'Dr. M. Gunasekaran'
_publ_contact_author_address
;
Department of Physics
Anna University of Technology Tirunelveli
Tirunelveli 627 007
India
;
_publ_contact_author_email     physics.autt@gmail.com
_publ_contact_author_fax     '+91 4622554255'
_publ_contact_author_phone     '+91 9840428517'
_publ_section_title
;
4-Chloroanilinium 3-carboxyprop-2-enoate
;
loop_
    _publ_author_name
    _publ_author_address
    'R. Anitha'
;Department of Physics
Anna University of Technology Tirunelveli
Tirunelveli 627 007
India
;
    'S. Athimoolam'
;Department of Physics
University College of Engineering Nagercoil
Anna University of Technology Tirunelveli
Nagercoil 629 004
India
;
    'S. Asath Bahadur'
;Department of Physics
Kalasalingam University
Anand Nagar
Krishnan Koil 626 126
India
;
    'M. Gunasekaran'
;Department of Physics
Anna University of Technology Tirunelveli
Tirunelveli 627 007
India
;
data_I
_audit_creation_method     SHELXTL/PC
_chemical_name_systematic
;
4-Chloroanilinium 3-carboxyprop-2-enoate
;
_chemical_name_common     '4-Chloroanilinium hydrogen maleate'
_chemical_formula_moiety     'C6 H7 Cl N +, C4 H3 O4 -'
_chemical_formula_sum     'C10 H10 Cl N O4'
_chemical_formula_iupac     'C6 H7 Cl N +, C4 H3 O4 -'
_chemical_formula_weight     243.64
_chemical_melting_point     ?
_symmetry_cell_setting     monoclinic
_symmetry_space_group_name_H-M     'P 21/m'
_symmetry_space_group_name_hall     '-P 2yb'
loop_
    _symmetry_equiv_pos_as_xyz
    'x, y, z'
    '-x, y+1/2, -z'
    '-x, -y, -z'
    'x, -y-1/2, z'
_cell_length_a     3.8932(3)
_cell_length_b     9.1841(6)
_cell_length_c     14.8394(9)
_cell_angle_alpha     90.00
_cell_angle_beta     93.664(12)
_cell_angle_gamma     90.00
_cell_volume     529.51(6)
_cell_formula_units_Z     2
_cell_measurement_reflns_used     2243
_cell_measurement_theta_min     2.35
_cell_measurement_theta_max     24.72
_cell_measurement_temperature     293(2)
_exptl_crystal_description     block
_exptl_crystal_colour     colourless
_exptl_crystal_size_max     0.21
_exptl_crystal_size_mid     0.18
_exptl_crystal_size_min     0.15
_exptl_crystal_density_diffrn     1.528
_exptl_crystal_density_meas     1.530(10)
_exptl_crystal_density_method
;
 Flotation technique using a liquid-mixture of carbon tetrachloride and
 bromoform
;
_exptl_crystal_F_000     252
_exptl_absorpt_coefficient_mu     0.358
_exptl_absorpt_correction_type     none
_exptl_absorpt_process_details     ?
_exptl_absorpt_correction_T_min     ?
_exptl_absorpt_correction_T_max     ?
_exptl_special_details     ?
_diffrn_ambient_temperature     293(2)
_diffrn_radiation_type     MoK\a
_diffrn_radiation_wavelength     0.71073
_diffrn_radiation_source     'fine-focus sealed tube'
_diffrn_radiation_monochromator     graphite
_diffrn_measurement_device_type     'Bruker SMART APEX CCD area-detector'
_diffrn_measurement_method     '\w scans'
_diffrn_detector_area_resol_mean     ?
_diffrn_reflns_number     5030
_diffrn_reflns_av_R_equivalents     0.0259
_diffrn_reflns_av_sigmaI/netI     0.0209
_diffrn_reflns_theta_min     2.61
_diffrn_reflns_theta_max     25.00
_diffrn_reflns_theta_full     25.00
_diffrn_measured_fraction_theta_max     0.999
_diffrn_measured_fraction_theta_full     0.999
_diffrn_reflns_limit_h_min     -4
_diffrn_reflns_limit_h_max     4
_diffrn_reflns_limit_k_min     -10
_diffrn_reflns_limit_k_max     10
_diffrn_reflns_limit_l_min     -17
_diffrn_reflns_limit_l_max     17
_diffrn_standards_number     0
_diffrn_standards_interval_count     .
_diffrn_standards_interval_time     .
_diffrn_standards_decay_%     ?
_refine_special_details
;
Refinement of <i>F</i>^2^ against ALL reflections. The weighted <i>R</i>-factor
<i>wR</i> and goodness of fit <i>S</i> are based on <i>F</i>^2^, conventional
<i>R</i>-factors <i>R</i> are based on <i>F</i>, with <i>F</i> set to zero for
negative <i>F</i>^2^. The threshold expression of <i>F</i>^2^ >
\s(<i>F</i>^2^) is used only for calculating <i>R</i>-factors(gt) <i>etc</i>.
and is not relevant to the choice of reflections for refinement.
<i>R</i>-factors based on <i>F</i>^2^ are statistically about twice as large
as those based on <i>F</i>, and <i>R</i>- factors based on ALL data will be
even larger.
;
_reflns_number_total     998
_reflns_number_gt     921
_reflns_threshold_expression     I>2\s(I)
_refine_ls_structure_factor_coef     Fsqd
_refine_ls_matrix_type     full
_refine_ls_R_factor_all     0.0389
_refine_ls_R_factor_gt     0.0368
_refine_ls_wR_factor_gt     0.1025
_refine_ls_wR_factor_ref     0.1056
_refine_ls_goodness_of_fit_ref     1.064
_refine_ls_restrained_S_all     1.064
_refine_ls_number_reflns     998
_refine_ls_number_parameters     89
_refine_ls_number_restraints     0
_refine_ls_hydrogen_treatment     mixed
_refine_ls_weighting_scheme     calc
_refine_ls_weighting_details
         'calc w=1/[\s^2^(Fo^2^)+(0.0648P)^2^+0.1135P] where P=(Fo^2^+2Fc^2^)/3'
_atom_sites_solution_hydrogens     geom
_atom_sites_solution_primary     direct
_atom_sites_solution_secondary     difmap
_refine_ls_shift/su_max     0.000
_refine_ls_shift/su_mean     0.000
_refine_diff_density_max     0.268
_refine_diff_density_min     -0.181
_refine_ls_extinction_method     none
_refine_ls_extinction_coef     ?
loop_
    _atom_type_symbol
    _atom_type_description
    _atom_type_scat_dispersion_real
    _atom_type_scat_dispersion_imag
    _atom_type_scat_source
    'C' 'C' 0.0033 0.0016
                         'International Tables Vol C Tables 4.2.6.8 and 6.1.1.4'
    'H' 'H' 0.0000 0.0000
                         'International Tables Vol C Tables 4.2.6.8 and 6.1.1.4'
    'N' 'N' 0.0061 0.0033
                         'International Tables Vol C Tables 4.2.6.8 and 6.1.1.4'
    'O' 'O' 0.0106 0.0060
                         'International Tables Vol C Tables 4.2.6.8 and 6.1.1.4'
    'Cl' 'Cl' 0.1484 0.1585
                         'International Tables Vol C Tables 4.2.6.8 and 6.1.1.4'
_computing_data_collection     '<i>SMART</i> (Bruker, 2001)'
_computing_cell_refinement     '<i>SAINT</i> (Bruker, 2001)'
_computing_data_reduction     '<i>SAINT</i> (Bruker, 2001)'
_computing_structure_solution     '<i>SHELXTL/PC</i> (Sheldrick, 2008)'
_computing_structure_refinement     '<i>SHELXTL/PC</i> (Sheldrick, 2008)'
_computing_molecular_graphics     '<i>PLATON</i> (Spek, 2009)'
_computing_publication_material     '<i>SHELXTL/PC</i> (Sheldrick, 2008)'
loop_
    _atom_site_type_symbol
    _atom_site_label
    _atom_site_fract_x
    _atom_site_fract_y
    _atom_site_fract_z
    _atom_site_U_iso_or_equiv
    _atom_site_adp_type
    _atom_site_calc_flag
    _atom_site_refinement_flags
    _atom_site_occupancy
    _atom_site_symmetry_multiplicity
    _atom_site_disorder_assembly
    _atom_site_disorder_group
    N N1 0.1795(5) 0.2500 0.31121(14) 0.0544(5) Uani d S 1 2 . .
    C C1 -0.2237(6) 0.2500 0.04426(15) 0.0483(5) Uani d S 1 2 . .
    C C2 -0.1599(4) 0.37969(18) 0.08748(12) 0.0548(4) Uani d . 1 1 . .
    H H2 -0.2080 0.4672 0.0577 0.066 Uiso calc R 1 1 . .
    C C3 -0.0243(4) 0.37952(18) 0.17517(11) 0.0523(4) Uani d . 1 1 . .
    H H3 0.0214 0.4668 0.2053 0.063 Uiso calc R 1 1 . .
    C C4 0.0427(5) 0.2500 0.21759(14) 0.0443(5) Uani d S 1 2 . .
    Cl Cl1 -0.38471(18) 0.2500 -0.06702(4) 0.0710(3) Uani d S 1 2 . .
    H H1N 0.314(6) 0.332(3) 0.3260(16) 0.094(8) Uiso d . 1 1 . .
    H H2N 0.020(11) 0.2500 0.344(3) 0.108(14) Uiso d S 1 2 . .
    C C11 0.6247(4) 0.57400(16) 0.36908(10) 0.0442(4) Uani d . 1 1 . .
    C C12 0.8034(4) 0.67786(17) 0.43181(10) 0.0443(4) Uani d . 1 1 . .
    H H12 0.9374 0.6353 0.4788 0.053 Uiso calc R 1 1 . .
    O O1 0.4349(3) 0.61939(12) 0.30237(9) 0.0630(4) Uani d . 1 1 . .
    O O2 0.6665(3) 0.44284(12) 0.38410(8) 0.0570(4) Uani d . 1 1 . .
    H H1O 0.413(11) 0.7500 0.295(3) 0.129(15) Uiso d S 1 2 . .
loop_
    _atom_site_aniso_label
    _atom_site_aniso_U_11
    _atom_site_aniso_U_22
    _atom_site_aniso_U_33
    _atom_site_aniso_U_12
    _atom_site_aniso_U_13
    _atom_site_aniso_U_23
    N1 0.0412(10) 0.0708(15) 0.0505(11) 0.000 -0.0032(8) 0.000
    C1 0.0444(11) 0.0501(13) 0.0498(12) 0.000 -0.0020(9) 0.000
    C2 0.0614(10) 0.0408(10) 0.0610(10) -0.0006(7) -0.0045(8) 0.0064(7)
    C3 0.0575(9) 0.0409(9) 0.0579(9) -0.0049(7) -0.0016(7) -0.0041(7)
    C4 0.0330(9) 0.0508(12) 0.0490(11) 0.000 0.0017(8) 0.000
    Cl1 0.0805(5) 0.0748(5) 0.0552(4) 0.000 -0.0161(3) 0.000
    C11 0.0455(8) 0.0350(8) 0.0520(9) 0.0001(6) 0.0026(6) -0.0033(6)
    C12 0.0484(8) 0.0362(8) 0.0472(8) 0.0023(6) -0.0058(6) 0.0014(6)
    O1 0.0742(8) 0.0419(7) 0.0691(8) -0.0007(6) -0.0256(6) -0.0081(5)
    O2 0.0683(7) 0.0308(6) 0.0711(8) 0.0001(5) -0.0017(6) -0.0044(5)
_geom_special_details
;
All e.s.d.'s (except the e.s.d. in the dihedral angle between two l.s. planes)
are estimated using the full covariance matrix. The cell e.s.d.'s are taken
into account individually in the estimation of e.s.d.'s in distances, angles
and torsion angles; correlations between e.s.d.'s in cell parameters are only
used when they are defined by crystal symmetry. An approximate (isotropic)
treatment of cell e.s.d.'s is used for estimating e.s.d.'s involving l.s.
planes.
;
loop_
    _geom_bond_atom_site_label_1
    _geom_bond_atom_site_label_2
    _geom_bond_site_symmetry_2
    _geom_bond_distance
    _geom_bond_publ_flag
    N1 C4 . 1.456(3) ?
    N1 H1N . 0.94(2) ?
    N1 H2N . 0.82(4) ?
    C1 C2 . 1.368(2) ?
    C1 C2 4_565 1.368(2) ?
    C1 Cl1 . 1.728(2) ?
    C2 C3 . 1.373(2) ?
    C2 H2 . 0.9300 ?
    C3 C4 . 1.3632(19) ?
    C3 H3 . 0.9300 ?
    C4 C3 4_565 1.3632(19) ?
    C11 O2 . 1.2339(19) ?
    C11 O1 . 1.2674(18) ?
    C11 C12 . 1.476(2) ?
    C12 C12 4_575 1.325(3) ?
    C12 H12 . 0.9300 ?
    O1 H1O . 1.207(5) ?
loop_
    _geom_angle_atom_site_label_1
    _geom_angle_atom_site_label_2
    _geom_angle_atom_site_label_3
    _geom_angle_site_symmetry_1
    _geom_angle_site_symmetry_3
    _geom_angle
    _geom_angle_publ_flag
    C4 N1 H1N . . 112.8(15) ?
    C4 N1 H2N . . 109(3) ?
    H1N N1 H2N . . 107(2) ?
    C2 C1 C2 . 4_565 121.1(2) ?
    C2 C1 Cl1 . . 119.46(11) ?
    C2 C1 Cl1 4_565 . 119.46(11) ?
    C1 C2 C3 . . 119.39(15) ?
    C1 C2 H2 . . 120.3 ?
    C3 C2 H2 . . 120.3 ?
    C4 C3 C2 . . 119.30(15) ?
    C4 C3 H3 . . 120.3 ?
    C2 C3 H3 . . 120.3 ?
    C3 C4 C3 4_565 . 121.5(2) ?
    C3 C4 N1 4_565 . 119.22(10) ?
    C3 C4 N1 . . 119.22(10) ?
    O2 C11 O1 . . 121.72(14) ?
    O2 C11 C12 . . 117.76(14) ?
    O1 C11 C12 . . 120.53(14) ?
    C12 C12 C11 4_575 . 130.27(8) ?
    C12 C12 H12 4_575 . 114.9 ?
    C11 C12 H12 . . 114.9 ?
    C11 O1 H1O . . 115(2) ?
loop_
    _geom_torsion_atom_site_label_1
    _geom_torsion_atom_site_label_2
    _geom_torsion_atom_site_label_3
    _geom_torsion_atom_site_label_4
    _geom_torsion_site_symmetry_1
    _geom_torsion_site_symmetry_2
    _geom_torsion_site_symmetry_3
    _geom_torsion_site_symmetry_4
    _geom_torsion
    _geom_torsion_publ_flag
    C2 C1 C2 C3 4_565 . . . 1.1(4) ?
    Cl1 C1 C2 C3 . . . . -178.44(14) ?
    C1 C2 C3 C4 . . . . -0.3(3) ?
    C2 C3 C4 C3 . . . 4_565 -0.5(3) ?
    C2 C3 C4 N1 . . . . -178.68(18) ?
    O2 C11 C12 C12 . . . 4_575 -179.82(9) ?
    O1 C11 C12 C12 . . . 4_575 0.04(18) ?
loop_
    _geom_hbond_atom_site_label_D
    _geom_hbond_atom_site_label_H
    _geom_hbond_atom_site_label_A
    _geom_hbond_site_symmetry_A
    _geom_hbond_distance_DH
    _geom_hbond_distance_HA
    _geom_hbond_distance_DA
    _geom_hbond_angle_DHA
    N1 H1N O2 . 0.94(2) 1.87(2) 2.764(2) 158(2)
    N1 H2N O2 4_465 0.82(4) 2.34(3) 2.928(2) 129.0(10)
    N1 H2N O2 1_455 0.82(4) 2.34(3) 2.928(2) 129.0(10)
    O1 H1O O1 4_575 1.210(10)
                            1.210(10)
                                    2.399(2) 167.0(10)
_iucr_refine_instructions_details
;
TITL 4-chloroanilinium hydrogen maleate in P2(1)/m
CELL  0.71073   3.8932   9.1841  14.8394   90.000   93.664   90.000
ZERR     4.00   0.0003   0.0006   0.0009    0.000    0.012    0.000
LATT   1
SYMM  - X, 1/2 + Y, - Z
SFAC  C    H    N    O    CL
UNIT  20   20   2    8    2
MERG   2
OMIT    -3.00  50.00
EQIV $1 -1+X, 1/2-Y, Z
EQIV $2 -1+X, Y, Z
EQIV $3 X, 3/2-Y, Z
HTAB N1 O2
HTAB N1 O2_$1
HTAB N1 O2_$2
HTAB O1 O1_$3
FMAP   2
PLAN    5
ACTA
BOND   $H
CONF
WGHT     0.06440     0.11660
L.S.  14
FVAR     0.29517
N1    3    0.179539    0.250000    0.311206    10.50000    0.04117    0.07074 =
        0.05051    0.00000   -0.00318    0.00000
C1    1   -0.223691    0.250000    0.044262    10.50000    0.04444    0.05012 =
        0.04982    0.00000   -0.00202    0.00000
C2    1   -0.159923    0.379686    0.087476    11.00000    0.06141    0.04080 =
        0.06104    0.00643   -0.00451   -0.00056
AFIX   43
H2    2   -0.208017    0.467163    0.057721    11.00000   -1.20000
AFIX    0
C3    1   -0.024284    0.379520    0.175167    11.00000    0.05747    0.04093 =
        0.05789   -0.00409   -0.00163   -0.00491
AFIX   43
H3    2    0.021419    0.466847    0.205317    11.00000   -1.20000
AFIX    0
C4    1    0.042715    0.250000    0.217589    10.50000    0.03305    0.05083 =
        0.04897    0.00000    0.00168    0.00000
CL1   5   -0.384710    0.250000   -0.067018    10.50000    0.08046    0.07478 =
        0.05519    0.00000   -0.01614    0.00000
H1N   2    0.314002    0.332297    0.326006    11.00000    0.09382
H2N   2    0.020418    0.250000    0.344399    10.50000    0.10850
C11   1    0.624713    0.573998    0.369081    11.00000    0.04551    0.03497 =
        0.05202   -0.00329    0.00263    0.00005
C12   1    0.803442    0.677863    0.431808    11.00000    0.04843    0.03616 =
        0.04716    0.00136   -0.00576    0.00226
AFIX   43
H12   2    0.937378    0.635284    0.478814    11.00000   -1.20000
AFIX    0
O1    4    0.434883    0.619389    0.302372    11.00000    0.07418    0.04195 =
        0.06913   -0.00812   -0.02563   -0.00072
O2    4    0.666452    0.442836    0.384101    11.00000    0.06827    0.03078 =
        0.07114   -0.00436   -0.00168    0.00007
H1O   2    0.413176    0.750000    0.295204    10.50000    0.12946
HKLF    4
END
;
