# Supplementary material for: 4-Chloro­anilinium 3-carb­oxy­prop-2-enoate
Source: Acta Crystallogr Sect E Struct Rep Online. 2012 Mar 3;68(Pt 4):o959–60. doi: 10.1107/S1600536812008458 (PMC3343938; doi:10.1107/S1600536812008458)
Supplement: Supplementary file 2 [file e-68-0o959-Isup2.hkl]

#
# h,k,l, Fc-squared, Fo-squared, sigma(Fo-squared) and status flag
#
data_I
_shelx_title ' AM50m in P2(1)/m'
_shelx_refln_list_code          4
_shelx_F_calc_maximum      107.59
_exptl_crystal_F_000       252.00
_reflns_d_resolution_high  0.8410
 
loop_
 _symmetry_equiv_pos_as_xyz
 'x, y, z'
 '-x, y+1/2, -z'
 '-x, -y, -z'
 'x, -y-1/2, z'
 
_cell_length_a     3.8932
_cell_length_b     9.1841
_cell_length_c    14.8394
_cell_angle_alpha  90.000
_cell_angle_beta   93.664
_cell_angle_gamma  90.000
 
_shelx_F_squared_multiplier     1.000
 
loop_
 _refln_index_h
 _refln_index_k
 _refln_index_l
 _refln_F_squared_calc
 _refln_F_squared_meas
 _refln_F_squared_sigma
 _refln_observed_status
   1   0   0      226.02      257.95      3.84 o
   2   0   0        2.22        2.38      0.12 o
   3   0   0       27.35       30.58      0.68 o
   4   0   0       14.32       17.68      0.81 o
   1   1   0      280.39      325.09      3.93 o
   2   1   0      560.11      612.67      6.80 o
   3   1   0       53.01       54.38      1.01 o
   4   1   0        0.07        0.06      0.12 o
   0   2   0     1090.92     1130.77     19.04 o
   1   2   0      115.44      135.10      1.54 o
   2   2   0        3.33        4.50      0.13 o
   3   2   0       39.22       39.28      0.59 o
   4   2   0        2.09        2.02      0.16 o
   1   3   0      180.39      215.70      2.28 o
   2   3   0      240.27      271.15      3.07 o
   3   3   0        0.15        0.00      0.09 o
   4   3   0        0.54        0.41      0.15 o
   0   4   0       63.40       83.51      1.29 o
   1   4   0       12.53       12.44      0.23 o
   2   4   0       88.39       99.07      1.22 o
   3   4   0        9.25        8.50      0.23 o
   4   4   0        0.37        0.23      0.15 o
   1   5   0      150.17      155.76      1.67 o
   2   5   0      114.61      125.98      1.77 o
   3   5   0       20.41       20.82      0.39 o
   4   5   0        0.03       -0.19      0.13 o
   0   6   0      871.35      881.36     13.00 o
   1   6   0      124.48      132.44      1.46 o
   2   6   0        3.89        4.76      0.24 o
   3   6   0       39.42       40.63      0.72 o
   1   7   0      102.66      102.65      1.59 o
   2   7   0        0.01       -0.06      0.12 o
   3   7   0        3.11        3.43      0.23 o
   0   8   0       93.85       91.61      1.73 o
   1   8   0       17.26       16.88      0.48 o
   2   8   0       55.29       55.47      1.01 o
   3   8   0        3.85        4.00      0.35 o
   1   9   0       57.29       56.31      0.92 o
   2   9   0       14.58       15.98      0.44 o
   0  10   0       38.91       36.60      1.05 o
   1  10   0        5.25        5.20      0.25 o
  -4   0   1        1.66        1.71      0.30 o
  -3   0   1       19.51       20.79      1.17 o
  -2   0   1       18.56       23.98      1.19 o
  -1   0   1       27.63       27.04      0.55 o
   1   0   1      861.21     1029.91     20.72 o
   2   0   1      118.29      122.48      1.89 o
   3   0   1       40.06       41.90      1.33 o
   4   0   1        9.48       10.35      0.42 o
  -4   1   1        2.72        2.29      0.17 o
  -3   1   1        5.53        4.66      0.18 o
  -2   1   1        0.41        1.63      0.18 o
  -1   1   1     8518.32     7793.02    127.88 o
   0   1   1       88.72       76.55      0.96 o
   1   1   1        4.94        6.83      0.11 o
   2   1   1       24.40       25.13      0.47 o
   3   1   1        0.02        0.06      0.09 o
   4   1   1       56.68       59.60      0.86 o
  -4   2   1        1.53        1.59      0.16 o
  -3   2   1      223.97      239.52      2.94 o
  -2   2   1       75.27       78.75      0.94 o
  -1   2   1       13.30       12.80      0.23 o
   0   2   1     1439.71     1592.61     17.72 o
   1   2   1     3029.26     3288.82     34.14 o
   2   2   1       89.17       90.14      1.07 o
   3   2   1       18.89       17.36      0.32 o
   4   2   1       20.55       21.29      0.46 o
  -4   3   1        1.93        1.99      0.19 o
  -3   3   1       23.21       21.39      0.39 o
  -2   3   1      108.30      115.59      1.35 o
  -1   3   1      102.00      110.65      1.39 o
   0   3   1        8.81        7.33      0.13 o
   1   3   1      806.83      895.23      9.34 o
   2   3   1      383.16      406.05      4.55 o
   3   3   1       19.33       16.93      0.29 o
   4   3   1        1.31        0.98      0.15 o
  -4   4   1        0.48        0.12      0.14 o
  -3   4   1       20.82       20.76      0.39 o
  -2   4   1      103.02      110.90      1.41 o
  -1   4   1      121.66      116.27      1.35 o
   0   4   1      270.57      287.13      3.02 o
   1   4   1      863.77      949.43      9.89 o
   2   4   1       88.82      101.85      1.20 o
   3   4   1        2.63        3.08      0.15 o
   4   4   1        4.92        5.46      0.29 o
  -4   5   1        0.00       -0.07      0.12 o
  -3   5   1        1.34        1.68      0.14 o
  -2   5   1      123.17      134.64      1.70 o
  -1   5   1        3.08        5.75      0.14 o
   0   5   1      150.39      164.66      1.76 o
   1   5   1        0.97        1.23      0.11 o
   2   5   1       32.07       32.65      0.46 o
   3   5   1       29.95       33.31      0.54 o
   4   5   1        8.19        7.94      0.47 o
  -3   6   1        8.02        8.67      0.26 o
  -2   6   1        6.70        7.17      0.24 o
  -1   6   1        9.34       10.12      0.25 o
   0   6   1       70.53       68.95      0.84 o
   1   6   1        3.82        3.48      0.19 o
   2   6   1       44.74       49.71      0.94 o
   3   6   1       10.19       11.14      0.32 o
  -3   7   1        0.01       -0.08      0.14 o
  -2   7   1       23.54       23.45      0.52 o
  -1   7   1      551.11      585.11      7.80 o
   0   7   1        0.87        1.70      0.11 o
   1   7   1       84.35       82.33      1.11 o
   2   7   1        8.14        8.12      0.26 o
   3   7   1       14.36       15.38      0.47 o
  -3   8   1       16.61       19.04      0.51 o
  -2   8   1      134.02      132.47      2.13 o
  -1   8   1       54.17       50.71      0.83 o
   0   8   1      399.43      406.03      5.02 o
   1   8   1       95.17       93.02      1.38 o
   2   8   1       11.24       10.63      0.36 o
   3   8   1        1.64        2.00      0.23 o
  -2   9   1        0.02       -0.14      0.17 o
  -1   9   1       41.91       38.44      0.67 o
   0   9   1       19.02       18.31      0.39 o
   1   9   1        9.50        7.21      0.45 o
   2   9   1        0.06        0.00      0.14 o
  -1  10   1        1.50        2.13      0.19 o
   0  10   1        0.02       -0.01      0.12 o
   1  10   1        0.03        0.29      0.17 o
  -4   0   2        0.72        0.98      0.23 o
  -3   0   2        0.02        0.04      0.13 o
  -2   0   2     2753.16     3202.20     81.95 o
  -1   0   2      276.50      317.17      6.30 o
   0   0   2        0.18        0.86      0.08 o
   1   0   2      745.12      794.54     18.66 o
   2   0   2       66.09       59.38      0.96 o
   3   0   2       36.19       35.89      0.77 o
   4   0   2       32.63       29.96      0.97 o
  -4   1   2        9.39        9.06      0.33 o
  -3   1   2       11.18       10.80      0.26 o
  -2   1   2       13.45       14.80      0.45 o
  -1   1   2     1428.53     1522.90     16.82 o
   0   1   2      668.44      617.16      9.00 o
   1   1   2       22.70       23.65      0.29 o
   2   1   2       24.50       21.14      0.28 o
   3   1   2       35.80       37.19      0.65 o
   4   1   2        4.56        3.94      0.22 o
  -4   2   2        3.33        3.90      0.21 o
  -3   2   2        8.97        8.95      0.24 o
  -2   2   2        0.70        0.43      0.11 o
  -1   2   2      597.86      635.22      7.06 o
   0   2   2      220.12      223.86      2.52 o
   1   2   2       29.15       29.48      0.38 o
   2   2   2       37.29       50.56      0.63 o
   3   2   2        8.84        8.68      0.26 o
   4   2   2        0.00       -0.11      0.15 o
  -4   3   2       10.66       10.12      0.40 o
  -3   3   2       42.43       40.02      0.60 o
  -2   3   2      240.32      245.09      2.78 o
  -1   3   2      450.51      466.39      5.20 o
   0   3   2     1517.92     1506.34     16.76 o
   1   3   2       86.58      102.69      1.11 o
   2   3   2       12.30       12.85      0.27 o
   3   3   2       23.98       26.51      0.55 o
   4   3   2       22.11       23.80      0.56 o
  -4   4   2        0.64        0.34      0.15 o
  -3   4   2      111.81      123.41      1.59 o
  -2   4   2        0.41       -0.06      0.13 o
  -1   4   2      107.58      123.04      1.33 o
   0   4   2      327.97      331.95      3.74 o
   1   4   2     1057.35     1148.95     11.96 o
   2   4   2      163.63      160.16      1.85 o
   3   4   2       21.37       19.61      0.34 o
   4   4   2        0.34        0.26      0.17 o
  -4   5   2        0.04        0.00      0.14 o
  -3   5   2        4.94        4.91      0.19 o
  -2   5   2        0.11        0.09      0.10 o
  -1   5   2      453.25      489.85      5.14 o
   0   5   2     1041.55     1152.41     12.86 o
   1   5   2      120.97      140.09      1.52 o
   2   5   2       40.99       39.02      0.53 o
   3   5   2       13.71       13.75      0.31 o
   4   5   2        5.09        5.83      0.35 o
  -3   6   2       49.25       51.00      0.76 o
  -2   6   2      231.37      256.43      3.15 o
  -1   6   2        7.55        6.33      0.21 o
   0   6   2        2.27        2.52      0.10 o
   1   6   2      143.89      146.20      1.70 o
   2   6   2      178.02      184.31      2.32 o
   3   6   2       10.35        9.78      0.30 o
  -3   7   2        1.10        1.24      0.18 o
  -2   7   2       39.97       43.41      0.82 o
  -1   7   2       78.76       79.91      1.32 o
   0   7   2       60.29       64.09      0.87 o
   1   7   2       41.99       41.33      0.56 o
   2   7   2        0.01        0.02      0.10 o
   3   7   2       14.74       15.92      0.41 o
  -3   8   2        0.40        0.08      0.23 o
  -2   8   2        6.66        6.85      0.41 o
  -1   8   2      218.23      214.57      3.08 o
   0   8   2       28.66       24.14      0.46 o
   1   8   2      118.66      111.50      1.47 o
   2   8   2       14.96       13.81      0.38 o
   3   8   2        0.18        0.42      0.20 o
  -2   9   2       10.46        9.37      0.41 o
  -1   9   2       70.48       71.25      1.22 o
   0   9   2        5.95        5.69      0.22 o
   1   9   2        0.03        0.11      0.11 o
   2   9   2        0.01        0.13      0.15 o
  -1  10   2        1.35        1.65      0.23 o
   0  10   2        4.23        5.09      0.25 o
   1  10   2       43.39       45.66      0.98 o
  -4   0   3        6.66        7.62      0.44 o
  -3   0   3        1.10        2.27      0.21 o
  -2   0   3      497.68      508.91      7.54 o
  -1   0   3    11574.82    10730.67    721.84 o
   0   0   3     2518.87     2033.47     89.70 o
   1   0   3       35.05       32.29      0.59 o
   2   0   3        0.26        0.48      0.07 o
   3   0   3       19.02       15.92      0.44 o
   4   0   3       64.67       64.19      1.84 o
  -4   1   3        1.30        1.55      0.16 o
  -3   1   3        5.88        5.69      0.23 o
  -2   1   3      120.82      124.26      1.44 o
  -1   1   3       67.73       68.51      0.74 o
   0   1   3      620.96      533.69      5.58 o
   1   1   3       69.78       82.26      0.89 o
   2   1   3       53.81       59.01      0.67 o
   3   1   3       48.37       49.42      0.71 o
   4   1   3        6.10        7.25      0.31 o
  -4   2   3        5.89        5.45      0.24 o
  -3   2   3        1.53        2.11      0.15 o
  -2   2   3      739.64      813.94      9.04 o
  -1   2   3      330.75      322.61      3.60 o
   0   2   3        0.19        0.77      0.06 o
   1   2   3       39.66       36.40      0.42 o
   2   2   3      535.51      573.93      6.02 o
   3   2   3      154.71      160.95      1.90 o
   4   2   3        0.92        0.52      0.17 o
  -4   3   3       15.09       15.22      0.43 o
  -3   3   3        2.19        2.98      0.22 o
  -2   3   3        1.27        1.51      0.44 o
  -1   3   3       89.86       78.21      0.92 o
   0   3   3     2304.97     2515.31     27.98 o
   1   3   3      190.95      190.06      2.02 o
   2   3   3        0.85        0.73      0.06 o
   3   3   3        9.44        9.12      0.21 o
   4   3   3        0.35        0.34      0.20 o
  -4   4   3        2.46        2.13      0.18 o
  -3   4   3       30.35       27.47      0.46 o
  -2   4   3      162.21      160.03      3.51 o
  -1   4   3      896.99      974.02     10.81 o
   0   4   3       83.63       90.91      1.06 o
   1   4   3       12.71       18.62      0.25 o
   2   4   3       22.85       20.85      0.33 o
   3   4   3       27.97       26.52      0.43 o
   4   4   3       18.70       19.26      0.60 o
  -4   5   3       28.73       29.48      0.66 o
  -3   5   3        1.69        2.13      0.14 o
  -2   5   3       98.17       99.97      1.28 o
  -1   5   3       59.29       53.60      0.67 o
   0   5   3       80.67       81.82      1.00 o
   1   5   3       12.77        7.27      0.16 o
   2   5   3       58.69       58.06      0.80 o
   3   5   3        0.01       -0.07      0.14 o
  -3   6   3        0.27        0.71      0.17 o
  -2   6   3       16.60       18.44      0.40 o
  -1   6   3       67.20       67.34      1.11 o
   0   6   3      254.79      260.06      3.25 o
   1   6   3       59.56       64.05      0.80 o
   2   6   3       12.70       11.56      0.27 o
   3   6   3        0.01       -0.03      0.15 o
  -3   7   3       31.14       32.60      0.78 o
  -2   7   3       50.12       52.73      0.96 o
  -1   7   3        9.35        9.08      0.33 o
   0   7   3        0.04        0.28      0.09 o
   1   7   3       39.02       39.06      0.54 o
   2   7   3        0.04        0.11      0.11 o
   3   7   3       79.90       88.05      1.64 o
  -3   8   3       23.96       23.93      0.63 o
  -2   8   3       91.73       95.39      1.58 o
  -1   8   3        1.17        1.63      0.39 o
   0   8   3        3.55        3.70      0.26 o
   1   8   3       98.85      102.30      1.37 o
   2   8   3       31.67       31.33      0.63 o
  -2   9   3       32.52       30.86      0.68 o
  -1   9   3        6.17        6.55      0.33 o
   0   9   3        2.93        2.10      0.15 o
   1   9   3        3.64        4.36      0.21 o
   2   9   3        0.71        1.01      0.22 o
  -1  10   3        1.62        1.53      0.30 o
   0  10   3       12.73       11.60      0.39 o
   1  10   3        0.84        1.19      0.22 o
  -4   0   4        2.32        1.93      0.28 o
  -3   0   4        0.03        0.04      0.14 o
  -2   0   4       63.50       63.07      1.02 o
  -1   0   4     1954.91     1932.15     28.42 o
   0   0   4     1762.36     1631.46     28.74 o
   1   0   4      286.75      279.20      4.90 o
   2   0   4      836.55      883.38     13.01 o
   3   0   4      223.55      235.70      5.19 o
   4   0   4       76.79       72.62      1.87 o
  -4   1   4        0.62        0.10      0.14 o
  -3   1   4      239.59      243.67      2.99 o
  -2   1   4      850.22      938.00      9.79 o
  -1   1   4      566.39      536.86      6.43 o
   0   1   4      273.20      261.59      2.74 o
   1   1   4     1042.82     1055.81     10.99 o
   2   1   4      485.30      536.79      5.62 o
   3   1   4      177.95      177.78      3.01 o
   4   1   4       16.68       16.41      0.46 o
  -4   2   4       21.78       21.24      0.46 o
  -3   2   4       58.64       59.26      0.91 o
  -2   2   4       58.78       56.19      0.69 o
  -1   2   4      162.65      147.54      1.68 o
   0   2   4      785.30      755.31      7.87 o
   1   2   4      662.12      685.37      7.16 o
   2   2   4       11.32       11.55      0.18 o
   3   2   4        3.20        3.01      0.16 o
   4   2   4        8.82        8.46      0.33 o
  -4   3   4        8.23        7.75      0.31 o
  -3   3   4       51.00       49.17      0.78 o
  -2   3   4       13.99       12.54      0.25 o
  -1   3   4      143.03      133.43      1.53 o
   0   3   4      139.24      148.84      1.70 o
   1   3   4       17.53       21.86      0.40 o
   2   3   4       11.14       14.15      0.23 o
   3   3   4        1.29        1.22      0.13 o
   4   3   4        9.71       10.79      0.38 o
  -4   4   4        2.38        2.40      0.21 o
  -3   4   4        0.01       -0.15      0.10 o
  -2   4   4        4.82        4.14      0.23 o
  -1   4   4      223.11      235.95      2.66 o
   0   4   4       66.56       79.97      0.94 o
   1   4   4       21.17       23.06      0.31 o
   2   4   4        0.66        0.95      0.09 o
   3   4   4        0.06        0.03      0.10 o
   4   4   4        3.37        3.92      0.33 o
  -4   5   4        0.23       -0.04      0.14 o
  -3   5   4        4.37        4.39      0.19 o
  -2   5   4       36.72       34.12      0.52 o
  -1   5   4        0.04        0.15      0.08 o
   0   5   4       82.86       81.88      0.98 o
   1   5   4       79.39       71.69      0.88 o
   2   5   4        3.01        3.06      0.14 o
   3   5   4        5.56        6.64      0.26 o
  -3   6   4        0.14        0.52      0.14 o
  -2   6   4       37.57       37.39      0.62 o
  -1   6   4       65.48       68.49      0.93 o
   0   6   4       85.30       74.54      1.00 o
   1   6   4       36.10       37.04      0.51 o
   2   6   4       88.02       85.84      1.16 o
   3   6   4       59.42       60.97      1.13 o
  -3   7   4       13.31       15.90      0.47 o
  -2   7   4      111.52      115.36      1.66 o
  -1   7   4       41.63       41.00      0.60 o
   0   7   4      212.87      216.79      2.69 o
   1   7   4       19.94       20.48      0.33 o
   2   7   4        1.88        1.89      0.15 o
   3   7   4        4.31        5.43      0.29 o
  -3   8   4       49.35       53.04      1.03 o
  -2   8   4       61.46       60.20      1.09 o
  -1   8   4       55.06       51.06      0.83 o
   0   8   4       81.08       76.89      1.15 o
   1   8   4       21.05       20.36      0.39 o
   2   8   4       41.00       43.49      0.82 o
  -2   9   4        4.33        3.53      0.30 o
  -1   9   4        0.47        0.45      0.15 o
   0   9   4       24.00       22.29      0.45 o
   1   9   4       13.29       12.96      0.38 o
   2   9   4       16.66       16.15      0.52 o
  -1  10   4       14.56       15.57      0.43 o
   0  10   4        3.06        2.31      0.17 o
   1  10   4        3.93        3.55      0.28 o
  -4   0   5       49.46       44.86      1.17 o
  -3   0   5      528.89      538.70      9.15 o
  -2   0   5      631.42      656.47      9.70 o
  -1   0   5      351.81      342.26      5.08 o
   0   0   5       27.82       19.43      0.33 o
   1   0   5      282.01      320.54      5.63 o
   2   0   5      491.54      496.18      7.35 o
   3   0   5        0.01       -0.11      0.16 o
   4   0   5        4.95        4.87      0.57 o
  -4   1   5        4.42        4.70      0.25 o
  -3   1   5       48.10       47.16      0.77 o
  -2   1   5       24.15       20.09      0.29 o
  -1   1   5       41.86       41.30      0.52 o
   0   1   5      645.46      577.38      6.02 o
   1   1   5      312.69      310.11      3.52 o
   2   1   5       71.21       68.74      0.84 o
   3   1   5       25.65       22.59      0.52 o
   4   1   5        0.26        0.09      0.15 o
  -4   2   5       22.38       19.95      0.45 o
  -3   2   5        2.98        3.65      0.19 o
  -2   2   5        0.35        0.27      0.08 o
  -1   2   5       25.13       20.60      0.28 o
   0   2   5      610.49      563.50      5.89 o
   1   2   5      545.21      590.08      6.17 o
   2   2   5      126.51      124.01      1.38 o
   3   2   5      104.71      103.29      1.54 o
   4   2   5        4.18        4.76      0.27 o
  -4   3   5        0.01        0.14      0.17 o
  -3   3   5        0.08        0.23      0.17 o
  -2   3   5       45.86       45.46      0.63 o
  -1   3   5      306.18      322.96      3.88 o
   0   3   5      151.20      129.58      1.49 o
   1   3   5      253.24      251.65      2.66 o
   2   3   5       26.37       21.28      0.30 o
   3   3   5        0.39        0.57      0.13 o
   4   3   5      117.78      122.85      2.06 o
  -4   4   5        0.01       -0.07      0.15 o
  -3   4   5        0.31        0.32      0.10 o
  -2   4   5        7.59        7.12      0.19 o
  -1   4   5        0.75        0.50      0.09 o
   0   4   5       55.26       65.71      0.95 o
   1   4   5      110.76       98.29      1.09 o
   2   4   5       98.01      105.19      1.38 o
   3   4   5       62.04       65.05      1.03 o
   4   4   5        0.20        0.46      0.24 o
  -3   5   5       17.06       17.91      0.36 o
  -2   5   5        3.12        3.66      0.16 o
  -1   5   5      376.73      418.77      6.26 o
   0   5   5        1.04        0.14      0.07 o
   1   5   5        0.03        0.26      0.09 o
   2   5   5        1.81        1.50      0.16 o
   3   5   5        2.07        2.40      0.19 o
  -3   6   5       74.02       81.62      1.24 o
  -2   6   5       18.35       18.57      0.43 o
  -1   6   5       93.41       93.67      1.24 o
   0   6   5        2.38        2.40      0.11 o
   1   6   5       82.59       83.28      1.12 o
   2   6   5       69.42       69.40      1.06 o
   3   6   5        0.54        0.94      0.17 o
  -3   7   5       32.15       34.19      0.64 o
  -2   7   5        0.32        0.32      0.12 o
  -1   7   5        9.23        8.56      0.25 o
   0   7   5        5.87        5.56      0.19 o
   1   7   5       51.96       47.50      0.64 o
   2   7   5      140.78      142.75      2.53 o
   3   7   5        1.03        0.75      0.17 o
  -2   8   5       34.41       33.37      0.84 o
  -1   8   5       54.45       54.66      0.88 o
   0   8   5      236.45      234.93      3.20 o
   1   8   5      106.71       94.49      1.17 o
   2   8   5        6.01        5.51      0.41 o
  -2   9   5        2.28        1.59      0.19 o
  -1   9   5       13.83       14.66      0.40 o
   0   9   5        5.63        6.17      0.23 o
   1   9   5       20.53       22.09      0.45 o
   2   9   5       12.38       13.78      0.51 o
  -1  10   5        0.69        0.77      0.17 o
   0  10   5        9.29        9.96      0.31 o
   1  10   5        8.03        8.29      0.59 o
  -4   0   6       10.15        8.62      1.03 o
  -3   0   6        7.83        6.92      0.46 o
  -2   0   6      668.43      695.98     10.30 o
  -1   0   6      166.47      169.64      6.44 o
   0   0   6      320.43      316.21      5.58 o
   1   0   6      788.98      792.03     13.81 o
   2   0   6        0.86        0.26      0.09 o
   3   0   6       14.05       14.87      0.57 o
   4   0   6        3.52        4.42      0.57 o
  -4   1   6       23.43       20.92      0.52 o
  -3   1   6        5.46        4.33      0.21 o
  -2   1   6       76.02       71.85      0.81 o
  -1   1   6       21.52       16.44      0.22 o
   0   1   6      236.25      242.26      2.55 o
   1   1   6      332.22      325.89      3.70 o
   2   1   6       21.14       14.19      0.28 o
   3   1   6        3.50        2.64      0.19 o
   4   1   6       11.79       11.53      0.65 o
  -4   2   6       10.58        9.64      0.34 o
  -3   2   6       18.31       18.17      0.47 o
  -2   2   6      252.33      253.52      3.09 o
  -1   2   6      418.13      387.92      4.63 o
   0   2   6      195.43      176.77      2.19 o
   1   2   6       34.44       37.01      0.48 o
   2   2   6      134.35      140.49      1.78 o
   3   2   6       84.43       82.06      1.26 o
   4   2   6        0.95        0.80      0.30 o
  -4   3   6        0.96        1.27      0.18 o
  -3   3   6       10.05        9.91      0.30 o
  -2   3   6       23.52       21.60      0.35 o
  -1   3   6      121.39      121.43      1.41 o
   0   3   6      309.85      293.12      3.08 o
   1   3   6      266.54      261.79      2.77 o
   2   3   6      108.61      110.35      1.51 o
   3   3   6       11.42       11.50      0.41 o
   4   3   6        0.27        0.49      0.17 o
  -4   4   6        0.67        1.10      0.15 o
  -3   4   6        0.25        0.22      0.10 o
  -2   4   6      337.25      359.16      5.58 o
  -1   4   6       60.15       51.27      0.64 o
   0   4   6      170.24      169.75      1.95 o
   1   4   6       49.01       48.80      0.62 o
   2   4   6        1.22        0.72      0.12 o
   3   4   6      296.64      305.13      4.80 o
  -3   5   6        1.04        1.13      0.15 o
  -2   5   6        7.47        7.72      0.23 o
  -1   5   6       11.56       10.41      0.23 o
   0   5   6       28.24       23.46      0.35 o
   1   5   6      321.96      324.18      4.34 o
   2   5   6      126.20      124.05      1.78 o
   3   5   6       15.95       16.57      0.46 o
  -3   6   6        2.13        2.02      0.17 o
  -2   6   6        0.00        0.05      0.11 o
  -1   6   6       16.55       17.84      0.34 o
   0   6   6        1.67        1.48      0.13 o
   1   6   6      171.69      158.35      2.03 o
   2   6   6        9.23        7.11      0.25 o
   3   6   6       33.22       34.48      0.77 o
  -3   7   6        1.47        2.34      0.20 o
  -2   7   6        9.20        8.72      0.34 o
  -1   7   6       27.29       25.89      0.44 o
   0   7   6        9.54       12.52      0.28 o
   1   7   6       73.18       65.75      0.84 o
   2   7   6       45.50       46.61      1.38 o
   3   7   6        1.79        1.70      0.27 o
  -2   8   6       23.22       23.85      0.55 o
  -1   8   6       26.23       25.47      0.55 o
   0   8   6        3.67        3.03      0.15 o
   1   8   6        0.11        0.23      0.09 o
   2   8   6       33.82       35.87      0.66 o
  -2   9   6        0.33        0.28      0.18 o
  -1   9   6       11.87       10.63      0.34 o
   0   9   6       10.45        8.70      0.27 o
   1   9   6        8.75        6.58      0.30 o
  -1  10   6        0.93        0.79      0.20 o
   0  10   6        8.25        9.45      0.29 o
  -4   0   7        4.98        4.19      0.32 o
  -3   0   7       29.59       24.87      0.75 o
  -2   0   7      177.85      179.05      3.58 o
  -1   0   7      616.93      604.90     11.56 o
   0   0   7      555.41      535.91      9.36 o
   1   0   7      246.42      268.96      4.76 o
   2   0   7      153.98      155.23      2.84 o
   3   0   7      224.50      227.70      5.62 o
   4   0   7       48.35       44.03      2.35 o
  -4   1   7       28.46       26.17      0.57 o
  -3   1   7        6.90        5.52      0.25 o
  -2   1   7        4.61        5.20      0.21 o
  -1   1   7       34.80       31.95      0.38 o
   0   1   7        1.98        1.12      0.05 o
   1   1   7      982.10     1022.30     12.59 o
   2   1   7        6.15        7.25      0.19 o
   3   1   7        4.56        3.92      0.23 o
   4   1   7        2.75        2.02      0.23 o
  -4   2   7        3.11        2.81      0.23 o
  -3   2   7        7.46        6.92      0.23 o
  -2   2   7        2.24        2.97      0.15 o
  -1   2   7       10.18       11.17      0.17 o
   0   2   7       12.55       10.84      0.20 o
   1   2   7      139.57      121.01      1.43 o
   2   2   7      141.67      140.11      1.83 o
   3   2   7       29.25       30.05      0.56 o
   4   2   7        2.92        2.80      0.29 o
  -4   3   7        4.74        4.77      0.27 o
  -3   3   7       59.25       57.16      0.88 o
  -2   3   7       11.97        9.94      0.23 o
  -1   3   7      253.83      242.00      2.74 o
   0   3   7      212.57      203.74      2.17 o
   1   3   7       26.35       29.28      0.41 o
   2   3   7      488.11      481.30      6.01 o
   3   3   7        0.58        0.55      0.22 o
  -4   4   7        0.10        0.00      0.14 o
  -3   4   7        8.77        8.99      0.24 o
  -2   4   7       16.57       15.79      0.29 o
  -1   4   7       43.04       37.28      0.49 o
   0   4   7      323.03      319.47      3.62 o
   1   4   7      203.71      195.66      3.03 o
   2   4   7       62.88       59.54      0.94 o
   3   4   7       15.68       17.82      0.49 o
  -3   5   7       36.67       35.04      0.64 o
  -2   5   7       24.80       22.81      0.43 o
  -1   5   7        2.96        2.40      0.19 o
   0   5   7        0.07        0.06      0.07 o
   1   5   7       18.50       17.55      0.32 o
   2   5   7      145.35      134.61      1.92 o
   3   5   7       11.98       12.84      0.38 o
  -3   6   7        0.36        0.44      0.15 o
  -2   6   7        4.84        4.69      0.21 o
  -1   6   7       95.53       94.43      1.24 o
   0   6   7      286.12      277.10      3.41 o
   1   6   7        1.77        1.04      0.14 o
   2   6   7       29.71       25.53      0.50 o
   3   6   7       15.96       15.51      0.44 o
  -3   7   7        1.76        1.32      0.18 o
  -2   7   7        0.06       -0.09      0.11 o
  -1   7   7       19.28       18.43      0.35 o
   0   7   7        6.88        5.30      0.22 o
   1   7   7       14.57       13.50      0.33 o
   2   7   7       15.01       18.48      0.42 o
  -2   8   7       21.02       20.77      0.45 o
  -1   8   7       41.42       38.26      0.67 o
   0   8   7        9.58        8.58      0.25 o
   1   8   7        9.74        9.15      0.27 o
   2   8   7        0.02       -0.02      0.12 o
  -1   9   7        0.00        0.16      0.12 o
   0   9   7        0.32        0.23      0.14 o
   1   9   7       25.23       22.23      0.53 o
   0  10   7       19.91       17.88      0.42 o
  -4   0   8       21.97       17.05      0.65 o
  -3   0   8       58.39       51.27      1.26 o
  -2   0   8        0.89        3.79      0.34 o
  -1   0   8       72.11       71.31      1.13 o
   0   0   8     1137.33     1148.68     16.91 o
   1   0   8        4.66        5.17      0.30 o
   2   0   8       21.37       21.41      0.53 o
   3   0   8       24.40       23.01      0.73 o
  -4   1   8        0.91        0.75      0.17 o
  -3   1   8       15.25       15.46      0.43 o
  -2   1   8       97.68       89.31      1.17 o
  -1   1   8       40.77       40.82      0.48 o
   0   1   8        7.47        9.48      0.28 o
   1   1   8        2.94        2.23      0.09 o
   2   1   8      314.42      300.65      5.37 o
   3   1   8      155.42      150.06      2.18 o
  -4   2   8        5.61        5.70      0.29 o
  -3   2   8        5.93        5.05      0.23 o
  -2   2   8       24.26       21.40      0.34 o
  -1   2   8       41.76       36.39      0.47 o
   0   2   8     1179.39     1191.01     12.40 o
   1   2   8      244.23      247.90      2.83 o
   2   2   8       56.33       56.15      0.81 o
   3   2   8        1.56        2.00      0.20 o
  -4   3   8        3.58        3.87      0.23 o
  -3   3   8       14.83       14.96      0.36 o
  -2   3   8        6.55        4.74      0.16 o
  -1   3   8       28.79       25.63      0.36 o
   0   3   8        0.25        0.25      0.05 o
   1   3   8        7.80       10.11      0.27 o
   2   3   8      128.81      135.77      1.79 o
   3   3   8       44.90       42.49      0.75 o
  -3   4   8        1.92        1.57      0.14 o
  -2   4   8       14.67       14.55      0.28 o
  -1   4   8       16.31       15.22      0.29 o
   0   4   8        2.06        2.56      0.11 o
   1   4   8      165.66      153.54      1.96 o
   2   4   8       29.29       32.68      0.68 o
   3   4   8        1.67        1.73      0.18 o
  -3   5   8        6.60        6.62      0.26 o
  -2   5   8        3.78        3.43      0.16 o
  -1   5   8       73.80       71.33      1.13 o
   0   5   8       82.45       82.12      1.09 o
   1   5   8       23.02       22.31      0.39 o
   2   5   8       73.89       73.44      1.29 o
   3   5   8        1.47        0.57      0.17 o
  -3   6   8        0.28        0.14      0.13 o
  -2   6   8        4.33        4.32      0.21 o
  -1   6   8        0.55        0.41      0.12 o
   0   6   8        0.25        0.29      0.12 o
   1   6   8       11.59       12.13      0.28 o
   2   6   8       13.36       11.11      0.41 o
   3   6   8        0.86        0.72      0.17 o
  -2   7   8        7.26        6.23      0.27 o
  -1   7   8       78.15       78.78      1.09 o
   0   7   8        1.26        1.02      0.13 o
   1   7   8      106.45      103.10      1.52 o
   2   7   8       34.36       31.74      0.75 o
  -2   8   8        2.09        2.59      0.21 o
  -1   8   8       50.99       53.93      1.03 o
   0   8   8      192.59      177.81      2.26 o
   1   8   8       13.12       15.83      0.38 o
   2   8   8        6.48        6.84      0.31 o
  -1   9   8        2.65        2.54      0.23 o
   0   9   8        2.56        2.87      0.23 o
   1   9   8        8.54        9.88      0.30 o
  -4   0   9        1.83        2.57      0.34 o
  -3   0   9      130.16      119.25      2.64 o
  -2   0   9      164.32      166.79      2.56 o
  -1   0   9       12.20       14.22      0.31 o
   0   0   9      451.40      427.14      6.32 o
   1   0   9      660.36      649.79     11.36 o
   2   0   9      397.25      384.23      6.82 o
   3   0   9        1.20        1.21      0.24 o
  -4   1   9        0.61        0.14      0.17 o
  -3   1   9        1.48        0.98      0.20 o
  -2   1   9        1.67        2.38      0.20 o
  -1   1   9      780.10      786.17      9.70 o
   0   1   9       40.64       37.56      0.49 o
   1   1   9        4.14        3.17      0.15 o
   2   1   9        8.85        6.35      0.19 o
   3   1   9       11.76       10.58      0.31 o
  -4   2   9        0.59        0.66      0.17 o
  -3   2   9        1.76        2.05      0.15 o
  -2   2   9        6.53        4.87      0.17 o
  -1   2   9        6.68        5.98      0.20 o
   0   2   9       15.23       17.38      0.27 o
   1   2   9      109.98      101.07      1.34 o
   2   2   9        2.58        2.94      0.14 o
   3   2   9        1.14        1.56      0.15 o
  -3   3   9        0.20        0.05      0.12 o
  -2   3   9        1.00        1.05      0.10 o
  -1   3   9       20.40       20.09      0.36 o
   0   3   9       69.25       65.95      1.01 o
   1   3   9       47.11       47.24      0.69 o
   2   3   9       13.51       12.69      0.29 o
   3   3   9       27.80       27.90      0.67 o
  -3   4   9        7.96        7.07      0.29 o
  -2   4   9        1.42        0.77      0.11 o
  -1   4   9        0.60        0.31      0.09 o
   0   4   9        6.81        6.08      0.23 o
   1   4   9      295.84      298.54      4.16 o
   2   4   9      134.91      124.22      1.84 o
   3   4   9        0.16        0.27      0.15 o
  -3   5   9        0.05       -0.05      0.13 o
  -2   5   9       11.29       11.13      0.28 o
  -1   5   9       30.06       27.61      0.44 o
   0   5   9        0.35        0.30      0.10 o
   1   5   9       72.79       75.50      1.14 o
   2   5   9       28.30       28.00      0.60 o
   3   5   9       11.52       11.50      0.38 o
  -3   6   9        3.19        3.57      0.21 o
  -2   6   9       37.84       36.44      0.64 o
  -1   6   9       10.04       10.05      0.25 o
   0   6   9      104.38      101.02      1.48 o
   1   6   9      200.55      196.17      2.99 o
   2   6   9        0.04        0.00      0.20 o
  -2   7   9        8.28        8.91      0.28 o
  -1   7   9       31.87       32.03      0.53 o
   0   7   9        2.08        1.67      0.15 o
   1   7   9       58.83       58.51      1.09 o
   2   7   9        2.78        2.37      0.23 o
  -2   8   9        0.40        0.32      0.15 o
  -1   8   9        4.67        4.49      0.21 o
   0   8   9        3.79        4.36      0.21 o
   1   8   9        0.21        0.34      0.11 o
  -1   9   9       36.71       36.33      0.81 o
   0   9   9        2.14        3.89      0.21 o
  -3   0  10        6.48        4.88      0.32 o
  -2   0  10       10.82        8.34      0.55 o
  -1   0  10       30.90       25.39      0.49 o
   0   0  10       53.51       53.80      1.06 o
   1   0  10       15.34       18.77      0.48 o
   2   0  10        2.04        3.08      0.20 o
   3   0  10       18.95       16.99      0.65 o
  -3   1  10        9.59        8.36      0.33 o
  -2   1  10        1.42        1.63      0.10 o
  -1   1  10       73.15       72.29      0.97 o
   0   1  10       23.84       20.15      0.34 o
   1   1  10       68.26       59.89      1.05 o
   2   1  10        6.89        6.62      0.21 o
   3   1  10        7.72        7.86      0.35 o
  -3   2  10        3.03        3.37      0.24 o
  -2   2  10      120.70      121.15      1.55 o
  -1   2  10       47.55       45.97      0.71 o
   0   2  10       56.30       51.12      0.65 o
   1   2  10      302.18      289.85      4.00 o
   2   2  10       76.55       70.94      1.01 o
   3   2  10        2.19        2.45      0.18 o
  -3   3  10        0.08       -0.09      0.11 o
  -2   3  10       20.36       18.70      0.37 o
  -1   3  10      109.62      103.88      1.24 o
   0   3  10      344.38      334.00      3.82 o
   1   3  10      183.20      165.21      2.36 o
   2   3  10       13.00       10.70      0.47 o
   3   3  10       35.89       35.32      0.76 o
  -3   4  10        1.14        1.78      0.17 o
  -2   4  10       10.31        9.59      0.27 o
  -1   4  10        0.48        0.50      0.09 o
   0   4  10      100.23       95.91      1.43 o
   1   4  10      160.67      156.62      2.26 o
   2   4  10       42.05       37.52      0.68 o
   3   4  10       22.70       20.78      0.54 o
  -3   5  10        0.06       -0.16      0.11 o
  -2   5  10        0.83        0.92      0.14 o
  -1   5  10        7.42        6.94      0.22 o
   0   5  10      170.40      170.32      2.39 o
   1   5  10       45.83       41.65      0.72 o
   2   5  10        4.30        4.94      0.21 o
  -3   6  10        0.25        0.05      0.15 o
  -2   6  10        0.58        0.80      0.17 o
  -1   6  10       42.43       43.29      0.66 o
   0   6  10        0.33        0.34      0.11 o
   1   6  10        2.15        0.87      0.17 o
   2   6  10        9.28       11.72      0.38 o
  -2   7  10        8.79        8.68      0.30 o
  -1   7  10       26.41       27.67      0.52 o
   0   7  10       38.26       37.98      0.66 o
   1   7  10        0.80        0.49      0.17 o
   2   7  10        7.36        7.84      0.34 o
  -1   8  10        0.00       -0.11      0.14 o
   0   8  10        6.73        6.88      0.25 o
   1   8  10        2.27        2.71      0.23 o
  -3   0  11        0.77        0.52      0.24 o
  -2   0  11      170.09      170.87      3.20 o
  -1   0  11        1.42        1.59      0.42 o
   0   0  11        5.01        6.19      0.57 o
   1   0  11       27.07       25.07      0.62 o
   2   0  11      124.26      122.59      2.34 o
   3   0  11       22.85       22.13      0.86 o
  -3   1  11        0.89        1.00      0.17 o
  -2   1  11        4.01        3.74      0.16 o
  -1   1  11        0.92        0.65      0.08 o
   0   1  11      133.81      124.03      1.62 o
   1   1  11        9.40        8.60      0.24 o
   2   1  11      120.47      110.17      1.50 o
   3   1  11        0.80        1.13      0.15 o
  -3   2  11        3.43        3.78      0.33 o
  -2   2  11       24.40       23.27      0.40 o
  -1   2  11        2.66        3.16      0.13 o
   0   2  11      100.48       98.02      1.30 o
   1   2  11        6.16        6.19      0.19 o
   2   2  11       19.58       16.86      0.36 o
   3   2  11       10.11        8.95      0.34 o
  -3   3  11        4.51        4.11      0.21 o
  -2   3  11        0.24        0.23      0.10 o
  -1   3  11        5.12        5.41      0.19 o
   0   3  11      180.07      183.95      2.59 o
   1   3  11       21.97       19.55      0.41 o
   2   3  11       66.47       61.04      0.99 o
   3   3  11        5.34        5.58      0.29 o
  -3   4  11        1.48        1.59      0.17 o
  -2   4  11       22.16       20.92      0.43 o
  -1   4  11      147.78      155.76      1.98 o
   0   4  11      105.98      108.21      1.81 o
   1   4  11        0.44        0.67      0.12 o
   2   4  11       39.79       39.19      0.83 o
   3   4  11       18.55       18.95      0.56 o
  -3   5  11        5.61        5.48      0.26 o
  -2   5  11        7.04        6.82      0.27 o
  -1   5  11       41.65       42.85      0.74 o
   0   5  11      133.57      138.92      2.29 o
   1   5  11        9.49        9.25      0.27 o
   2   5  11        3.52        2.22      0.17 o
  -2   6  11       13.30       14.89      0.38 o
  -1   6  11       65.61       68.70      1.07 o
   0   6  11        0.95        0.94      0.14 o
   1   6  11       24.96       23.46      0.54 o
   2   6  11       14.88       14.73      0.44 o
  -2   7  11       17.43       19.09      0.45 o
  -1   7  11        0.35        0.33      0.14 o
   0   7  11        7.30        6.68      0.23 o
   1   7  11        1.97        3.82      0.24 o
  -1   8  11       14.26       12.98      0.41 o
   0   8  11        3.35        3.90      0.21 o
   1   8  11        8.99       10.28      0.37 o
  -3   0  12       28.76       28.04      0.92 o
  -2   0  12        0.85        1.01      0.20 o
  -1   0  12        6.60        5.01      0.21 o
   0   0  12       15.28       13.43      0.40 o
   1   0  12      372.68      355.84      6.33 o
   2   0  12       12.87       14.53      0.44 o
   3   0  12        9.28        9.25      0.49 o
  -3   1  12       27.78       25.57      0.67 o
  -2   1  12       21.60       22.07      0.39 o
  -1   1  12       34.79       32.41      0.57 o
   0   1  12        7.83        7.45      0.21 o
   1   1  12       66.94       64.78      1.01 o
   2   1  12       29.63       30.91      0.53 o
   3   1  12        0.82        1.46      0.15 o
  -3   2  12        0.53        0.00      0.17 o
  -2   2  12        0.14        0.47      0.10 o
  -1   2  12      181.36      188.61      2.39 o
   0   2  12       22.00       22.09      0.39 o
   1   2  12       12.78       11.65      0.27 o
   2   2  12       13.86       15.55      0.34 o
   3   2  12       14.06       15.92      0.48 o
  -3   3  12       10.08       10.16      0.40 o
  -2   3  12       10.85       10.84      0.36 o
  -1   3  12       86.77       91.17      1.35 o
   0   3  12        1.66        1.50      0.15 o
   1   3  12       52.12       49.50      0.82 o
   2   3  12        7.17        7.76      0.26 o
  -3   4  12        0.12        0.00      0.15 o
  -2   4  12        3.17        4.38      0.21 o
  -1   4  12       87.30       93.97      1.39 o
   0   4  12       13.61       12.22      0.36 o
   1   4  12       50.64       45.56      0.77 o
   2   4  12        0.13        0.20      0.12 o
  -2   5  12        7.22        7.47      0.27 o
  -1   5  12       10.34       10.38      0.31 o
   0   5  12        2.17        2.28      0.17 o
   1   5  12        7.37        6.78      0.30 o
   2   5  12        3.22        4.10      0.21 o
  -2   6  12       10.08        9.97      0.36 o
  -1   6  12        0.77        0.91      0.24 o
   0   6  12       19.31       17.25      0.60 o
   1   6  12        3.72        4.03      0.23 o
   2   6  12        3.06        3.76      0.24 o
  -1   7  12        0.56        0.46      0.17 o
   0   7  12       45.63       47.38      1.29 o
   1   7  12       32.01       32.18      0.89 o
  -3   0  13        0.21        0.06      0.24 o
  -2   0  13        0.14        0.26      0.15 o
  -1   0  13       39.96       39.78      1.42 o
   0   0  13      160.54      168.12      3.06 o
   1   0  13       55.24       64.18      1.32 o
   2   0  13        1.24        0.56      0.17 o
  -3   1  13        0.74        1.11      0.18 o
  -2   1  13       13.16       13.54      0.29 o
  -1   1  13        0.28        0.23      0.10 o
   0   1  13      124.25      128.64      1.70 o
   1   1  13       75.59       81.89      1.24 o
   2   1  13       29.54       28.11      0.50 o
  -3   2  13        8.21        8.13      0.33 o
  -2   2  13       43.99       45.77      0.75 o
  -1   2  13        3.16        3.24      0.18 o
   0   2  13        0.16        0.36      0.13 o
   1   2  13        1.95        0.98      0.13 o
   2   2  13       10.34       10.94      0.32 o
  -3   3  13        0.19        0.15      0.20 o
  -2   3  13       15.49       15.97      0.38 o
  -1   3  13       43.89       44.36      0.89 o
   0   3  13       14.79       15.47      0.41 o
   1   3  13        0.52        0.70      0.14 o
   2   3  13        0.62        0.69      0.15 o
  -2   4  13       12.11       13.17      0.39 o
  -1   4  13        0.12        0.08      0.14 o
   0   4  13        1.65        1.90      0.17 o
   1   4  13        0.49        0.18      0.13 o
   2   4  13       19.01       17.90      0.43 o
  -2   5  13       19.83       20.43      0.50 o
  -1   5  13       36.56       37.40      0.68 o
   0   5  13        0.71        0.63      0.17 o
   1   5  13       16.69       17.96      0.47 o
   2   5  13       17.33       17.26      0.44 o
  -2   6  13        3.32        3.91      0.27 o
  -1   6  13        6.33        7.57      0.30 o
   0   6  13       46.91       48.24      0.94 o
   1   6  13        0.09       -0.17      0.11 o
  -1   7  13        6.23        6.90      0.33 o
   0   7  13        9.29        9.98      0.41 o
  -3   0  14        2.68        2.24      0.32 o
  -2   0  14        6.73        6.03      0.41 o
  -1   0  14       53.90       58.90      1.45 o
   0   0  14       27.82       31.83      0.75 o
   1   0  14        1.00        1.20      0.20 o
   2   0  14        2.57        2.68      0.24 o
  -3   1  14        0.35        0.60      0.17 o
  -2   1  14        8.59       10.00      0.30 o
  -1   1  14        2.04        2.63      0.16 o
   0   1  14        3.26        1.92      0.14 o
   1   1  14        6.08        4.17      0.19 o
   2   1  14       22.49       22.04      0.53 o
  -2   2  14        1.20        1.64      0.24 o
  -1   2  14        0.54        1.02      0.43 o
   0   2  14       47.56       50.37      0.95 o
   1   2  14       24.50       25.47      0.52 o
   2   2  14        0.03        0.20      0.12 o
  -2   3  14        6.50        6.58      0.40 o
  -1   3  14        0.07        0.07      0.13 o
   0   3  14        6.94        6.11      0.27 o
   1   3  14       83.73       83.70      1.30 o
   2   3  14       66.08       75.67      1.36 o
  -2   4  14       45.59       48.30      0.99 o
  -1   4  14        5.06        5.29      0.27 o
   0   4  14       13.99       13.77      0.38 o
   1   4  14        2.63        2.56      0.21 o
   2   4  14        1.52        2.03      0.19 o
  -2   5  14        0.14        0.08      0.18 o
  -1   5  14        0.61        0.66      0.17 o
   0   5  14        3.31        4.09      0.24 o
   1   5  14       11.49       10.80      0.36 o
  -1   6  14        6.38        7.31      0.48 o
   0   6  14        0.01        0.01      0.15 o
  -2   0  15        1.89        2.30      0.34 o
  -1   0  15        2.95        2.31      0.29 o
   0   0  15       29.14       27.25      0.68 o
   1   0  15       12.38       11.60      0.42 o
   2   0  15        8.66       10.24      0.42 o
  -2   1  15        0.08        0.28      0.34 o
  -1   1  15       18.18       21.53      0.60 o
   0   1  15        2.71        3.32      0.19 o
   1   1  15       23.43       21.97      0.42 o
   2   1  15       19.12       19.32      0.51 o
  -2   2  15        7.51        9.00      0.98 o
  -1   2  15       29.78       30.72      0.75 o
   0   2  15        9.85       10.76      0.36 o
   1   2  15       15.93       16.09      0.39 o
   2   2  15        2.09        1.92      0.18 o
  -2   3  15        7.43        7.40      0.49 o
  -1   3  15        6.91        7.47      0.31 o
   0   3  15        0.13        0.11      0.14 o
   1   3  15        4.97        5.33      0.27 o
  -2   4  15        4.34        4.57      0.33 o
  -1   4  15        0.31        0.69      0.17 o
   0   4  15       47.92       50.57      0.99 o
   1   4  15       30.97       36.52      1.03 o
  -1   5  15        9.43       10.03      0.38 o
   0   5  15        2.89        3.87      0.23 o
  -2   0  16        1.66        1.98      0.32 o
  -1   0  16        7.58        8.31      0.44 o
   0   0  16       65.68       72.03      1.45 o
   1   0  16       50.35       49.32      1.10 o
  -2   1  16       10.04       11.53      0.61 o
  -1   1  16        3.04        3.78      0.28 o
   0   1  16        0.00        0.00      0.11 o
   1   1  16        0.02        0.28      0.11 o
  -2   2  16        2.34        3.41      0.32 o
  -1   2  16        2.14        2.30      0.24 o
   0   2  16        5.98        6.62      0.30 o
   1   2  16       19.24       23.08      0.50 o
  -1   3  16       20.09       24.66      0.60 o
   0   3  16       22.23       26.81      0.62 o
   1   3  16        5.65        6.92      0.33 o
  -1   4  16        0.01        0.01      0.15 o
   0   4  16        3.35        4.72      0.27 o
  -1   0  17        0.15        0.00      0.19 o
   0   0  17        0.01        0.30      0.19 o
  -1   1  17        7.31        9.24      0.64 o
   0   1  17       38.51       41.53      0.86 o
  -1   2  17        0.01       -0.23      0.20 o
   0   2  17        4.05        4.88      0.27 o
 
